# Supplementary material for: Dynamic recycling of extracellular ATP in human epithelial intestinal cells
Source: PLoS Comput Biol. 2023 Jun 29;19(6):e1011196. doi: 10.1371/journal.pcbi.1011196 (PMC10337955; doi:10.1371/journal.pcbi.1011196)
Supplement: S1 Table — Numerical values of constants were normalized by the protein cell mass in the experiments (Mcell), measured by the Bradford method (section 4.7 in the manuscript). Parameter fitting and simulations were performed by selecting the average cell mass in the experiments (Mcell = 0.2 mg). JL and JNL represent the lytic and non-lytic iATP release respectively upon an osmotic shock. The value of these terms was 0 before shock application. Jleakage represents a constant and small iATP release observed in the absence of any stimulus. The parameter values obtained from the model fitting are expressed as the best value ± standard deviation. (XLSX) [file pcbi.1011196.s007.xlsx]

## Sheet: Hoja1
	S1 Table
	Flux	Reaction	Equation			Parameters					Observations
						Name		Value	Units	Source
	JATP	iATP→eATP		For 100 mOsm		KJNL		10.3 ± 1.0		This work	When an 100 mOsm hypotonic shock was applied, JNL was modelled as a transient iATP efflux that exponentially inactivates (1). On the other hand, the JL contribution represents the iATP release due to cell lysis. JL was modelled as a constant flux.
						kobs		2.0 ± 0.2	min-1	This work
						KJL		0.053 ± 0.005		This work
				For 180 or 300 mOsm (JNL is represented as a instantaneous eATP increase).		[ATP]released	180 mOsm	1.2 ± 0.06		This work	When 180 mOsm or isosmotic shocks were applied, JATP could be explained considering no JL. The JNL was so fast than could be approximated to a instantaneously iATP release similarly to our previous work (2). To model the iATP release, an amount of eATP ([eATP]released) was added to the simulation at the shock time (10 minutes).
							300 mOsm	0.12 ± 0.06
				For 100, 180 and 300 mOsm		KLeakage		0.001		This work	Jleakage was considered as constant iATP release
	Jecto-ATPase	eATP → eADP+γPi				KATP		0.1		(2)	The reaction was modelled as a linear equation. eATP hydrolysis showed no saturation between 0 and 12 µM eATP in our previous work (2).
	Jecto-ADPase	eADP → eAMP+βPi				KADP		0.008		(2)	This reaction was modelled as a linear equation whose kinetic constant was 8% of that of ecto-ATPase activity as reported in our previous work (2).
	Jecto-AMPase	eAMP → eADO+αPi				Km Ecto-AMPase		20	µM	(3)	This reaction represents the eAMP hydrolysis whose Vmax is 50% of that of ecto-ATPase (2). The Km was taken from the work of Navarro et al. which was 20 µM (3).
						Vmax Ecto-AMPase		71.6		(2)
	Jecto-AK	eAMP + eATP ↔ 2 eADP				Km		120	µM	(4)	The AK activity in Caco-2 cells was fitted using the equation proposed by Sheng and collaborators (4). Although in that work experimental data was obtained using AK from rabbit muscle, the equation could be satisfactorily fitted to our results of ecto-AK (Fig. 5D). Fitting was achieved by optimizing the value of the FtrAK parameter, which represents the amount of enzyme per mg of cell protein in …
						K'M		3300	µM	(4)
						KD1		28	µM	(4)
						KD2		33	µM	(4)
						K'D1		910	µM	(4)
						KT		60	µM	(4)
						k1		14000		(4)
						k-1		8000		(4)
						k2		710		(4)
						k-2		960		(4)
						FtrAK		(3,01 ± 0,01) x 10-3		This work
	Jecto-NDPK	eNDP+eATP↔eNTP+eADP				Keq		1.28	no units	(5)	This reaction represents the reversible phosphate transfer between eATP and other eNDPs. In this work, eCTP and eUTP were tested in the model. The ping-pong equation for steady-state enzyme kinetics incorporated in COPASI software was used. In NDPK activity, the product inhibition by eNDPs (KiADP and KiNDP) is usually similar to the affinity of NDPs (KmADP and KmNDP) (5). Thus, KiADP was consider…
						Vmax-NDPK		101 ± 11		This work
						KmAT		300	µM	(5)
						KmAD		65 ± 8	µM	This work
						KmCDP		285	µM	This work (calculated form Haldane relationship)
						KmUDP		348	µM	This work (calculated form Haldane relationship)
						KmCTP		1535 ± 185	µM	This work
						KmUTP		2773 ± 1344	µM	This work
	Jecto-NTPase	eNTP→eNDP+γPi				KNTPase		0.09 ± 0.02		This work	Experiments using eUTP suggested that there was a significant ecto-NTPase activity for eUTP (Fig, 3 C), although there was no appreciable saturation in the concentrations tested. Therefore, a linear equation was employed to account for the ecto-UTPase activity and [eNTP]=[eUTP]. The hydrolysis of eCTP was small enough for neglecting it without affecting the model fitting
	Initial [eADP]					[eADP]0		1.1	µM/mg	This work	The [eADP] in resting conditions was fitted to experimental data. [eADP] was restricted within the confidence interval indicated by our experimental results 0.77 ± 0.44 µM eADP/mg (Supplementary Fig. 2).
References
1-	Espelt M V, de Tezanos Pinto F, Alvarez CL, Alberti GS, Incicco J, Denis MFL, et al. On the role of ATP release, ectoATPase activity, and extracellular ADP in the regulatory volume decrease of Huh-7 human hepatoma cells. Am J Physiol Physiol. 2013;304: C1013–C1026.
2-	Schachter J, Alvarez CL, Bazzi Z, Faillace MP, Corradi G, Hattab C, et al. Extracellular ATP hydrolysis in Caco-2 human intestinal cell line. Biochim Biophys Acta (BBA)-Biomembranes. 2021;1863: 183679.
3-	Navarro JM, Olmo N, Turnay J, López-Conejo MT, Lizarbe MA. Ecto-5′-nucleotidase from a human colon adenocarcinoma cell line. Correlation between enzyme activity and levels in intact cells. Mol Cell Biochem. 1998;187: 121–131.
4-	Sheng XR, Li X, Pan XM. An iso-random Bi Bi mechanism for adenylate kinase. J Biol Chem. 1999;274: 22238–22242.
5-	Garces E, Cleland WW. Kinetic study of yeast nucleosidediphosphate kinase. Biochemistry. 1969;8: 633–640.
6-	Lascu I, Gonin P. The catalytic mechanism of nucleoside diphosphate kinases. J Bioenerg Biomembr. 2000;32: 237–246.
