# Supplementary material for: Dynamic recycling of extracellular ATP in human epithelial intestinal cells
Source: PLoS Comput Biol. 2023 Jun 29;19(6):e1011196. doi: 10.1371/journal.pcbi.1011196 (PMC10337955; doi:10.1371/journal.pcbi.1011196)
Supplement: S2 Table — A: JNL parameters obtained from fitting to experimental data at 180 mOsm shock in apical or basolateral compartments in polarized cells. The same value of kobs was considered for both compartments. Parameters obtained from the model fitting are expressed as the best value ± standard deviation. B: Parameters obtained from model fitting to experimental in apical or basolateral compartments in polarized cells. The model equations are the same shown in S1 Table, however, some parameters values were fitted again to experimental data from polarized cells. The parameters whose value has changed in comparison with the model of non-polarized cells are shown in this file. The rest of the parameters had the same value for non-polarized cells (shown in S1 Table). The KADPase and KNTPase (for eCTP) were considered 0 in the basolateral compartment. This does not mean that there is no ecto-ADPase or ecto-NTPase activity in the basolateral side but, they can be neglected in our experimental conditions. Parameters obtained from the model fitting are expressed as the best value ± standard deviation. (XLSX) [file pcbi.1011196.s008.xlsx]

## Sheet: Hoja1
	S2A Table
	JATP in differentiated Caco-2 cells
	Flux	Reaction	Equation			Parameters						Observations
						Name		Value (apical)	Value (basolateral)	Units	Source
	JATP	iATP→eATP		JNL		KJNL		1.0 ± 0.4	0.6 ± 0.3		This work	The JATP expression for the 180 mOsm hypotonic shock in the polarized cells was different from the one employed non-polarized cells. The [eATP] kinetics after the stimulus in polarized cells showed a slower behavior in comparison with the non-polarized cells (Fig. 7A). Two phases of JATP can be observed in both apical and basolateral compartments thus, the expression of JNL had 2 exponential term…
						kobs		2.0 ± 0.9		min-1	This work
						KJNL-2		0.03 ± 0.01	0.06 ± 0.04		This work
						kobs-2		0.04 ± 0.02	0.11 ± 0.07	min-1	This work
				JL
				Jleakage		KLeakage		0.001			This work
	S2B Table
	Other parameters
	Parameter	Value (apical)	Value (basolateral)	Units	Source	Flux
	KATP	1.7 ± 0.1	0.36 ± 0.22		This work (Fig. S5)	Jecto-ATPase
	KADP	0.611 ± 0.006	0		This work	Jecto-ADPase
	FtrAK	0.0135 ± 0.0001	0.0016 ± 0.0001	mg-1	This work	Jecto-AK
	Vmax-NDPK	106.8 ± 0.7	17.62 ± 0.03		This work	Jecto-NDPK
	KNTPase	0.031 ± 0.0003	0		This work	Jecto-NTPase
